# Supplementary material for: VegVault dataset: linking global paleo-, and neo-vegetation data with functional traits and abiotic drivers
Source: Sci Data. 2025 Dec 5;12:1923. doi: 10.1038/s41597-025-06176-1 (PMC12680632; doi:10.1038/s41597-025-06176-1)
Supplement: Supplementary file 1 — Table S1 [file 41597_2025_6176_MOESM1_ESM.csv]

depositionalenvironment	include
Abrocoma Midden	FALSE
Aeolian	FALSE
Alluvial fan	FALSE
Animal Midden	FALSE
Archaeological	FALSE
Archaeological Rock Shelter	FALSE
Arroyo	FALSE
Artificial Lake	FALSE
Ash Fall	FALSE
Backwater Lake	FALSE
Biological	FALSE
Blanket Bog	TRUE
Bog	TRUE
Caldera Lake	TRUE
Canal	FALSE
Cave	FALSE
Cave Dung Deposit	FALSE
Cirque Lake	TRUE
Coastal	FALSE
Coastal Bar	FALSE
Coastal lagoon	FALSE
Colluvium	FALSE
Deep Sea Benthic	FALSE
Deflation Basin Lake	TRUE
Delta	FALSE
Drained Lake	FALSE
Drift Filled Valley Lake	FALSE
Dune Dammed Lake	FALSE
Estuarine	FALSE
Explosion Crater Lake	TRUE
Fen	TRUE
Fjord	FALSE
Floating Mire	TRUE
Flood Scour Lake	TRUE
Floodplain	FALSE
Floodplain Basin	FALSE
Floodplain Mire	FALSE
Fluvial	FALSE
Fluvial Origin Lake	TRUE
Fluvial terrace lake	TRUE
Glacial	FALSE
Glacial Ice	FALSE
Glacial Meltwater Channel Lake	TRUE
Glacial Origin Lake	TRUE
Glacial Outburst Flood Lake	TRUE
Glacial Scour Lake	TRUE
Glacier Ice	FALSE
Glaciomarine	FALSE
Ice Thrust Lake	TRUE
Interdunal Lake	TRUE
Kettle Lake	FALSE
Lacustrine	TRUE
Lacustrine Beach	FALSE
Lake Dammed by Alluvial Fans	FALSE
Lake Marginal Fen	TRUE
Landslide Origin Lake	TRUE
Lava Flow Dammed Lake	TRUE
Loess	FALSE
Mangrove Swamp	TRUE
Marine	FALSE
Marine Beach	FALSE
Marine Wave-cut Platform	FALSE
Marsh	TRUE
Meander Belt	FALSE
Meteorite Impact Crater	TRUE
Mire	TRUE
Moist Soil	FALSE
Mor Humus	FALSE
Moraine Dammed Lake	TRUE
Natural Lake	TRUE
Natural Lake (Origin Unknown)	TRUE
Neotoma Midden	FALSE
Neotoma cinerea Midden	FALSE
Non-system tank	FALSE
Nonspecific Floodplain Lake	FALSE
Occupational Debris	FALSE
Open-water Transition Mire	TRUE
Other	FALSE
Oxbow Lake	FALSE
Paleosol	FALSE
Palustrine	TRUE
Periglacial Origin Lake	TRUE
Permafrost	FALSE
Petromus Midden	FALSE
Phyllotis Midden	FALSE
Playa	FALSE
Pond	TRUE
Poor Fen	FALSE
Procavia Midden	FALSE
Proglacial Lake	FALSE
Proglacial Lake	FALSE
Quarry	FALSE
Raised Bog	TRUE
Reservoir	FALSE
Rich Fen	TRUE
River Channel	FALSE
River Terrace	FALSE
Riverine	FALSE
Rock Shelter	FALSE
Salt Marsh	TRUE
Small Hollow	TRUE
Small Hollow Fen	TRUE
Soil	FALSE
Soligenous Mire	TRUE
Solution Origin Lake	TRUE
Spring	TRUE
Spring Mound	FALSE
Spring Pond	FALSE
Stream	FALSE
Stream-cut Exposure	FALSE
Swamp	TRUE
Tectonic Origin Lake	TRUE
Terrestrial	FALSE
Thaw Slump	FALSE
Thermokarst Lake	TRUE
Tidal Freshwater Forested Wetland	TRUE
Tidal Oligohaline Marsh	TRUE
Unknown	FALSE
Valley Glacier Lake	TRUE
Valley Mire	TRUE
Volcanic	FALSE
Volcanic Origin Lake	TRUE
Wind Origin Lake	TRUE
NA	FALSE
