# Supplementary material for: VegVault dataset: linking global paleo-, and neo-vegetation data with functional traits and abiotic drivers
Source: Sci Data. 2025 Dec 5;12:1923. doi: 10.1038/s41597-025-06176-1 (PMC12680632; doi:10.1038/s41597-025-06176-1)
Supplement: Supplementary file 2 — Table S2 [file 41597_2025_6176_MOESM2_ESM.csv]

ecologicalgroup	include
ACAR	FALSE
ACRI	FALSE
ALGA	FALSE
ANAC	FALSE
ANIM	FALSE
AQBR	FALSE
AQVP	FALSE
ARTH	FALSE
BIOM	FALSE
BRYZ	FALSE
CHAR	FALSE
CHRM	FALSE
CLAD	FALSE
COLE	FALSE
COPE	FALSE
DIAT	FALSE
DINO	FALSE
DIPT	FALSE
ELEM	FALSE
EMBR	FALSE
FLWO	FALSE
FORM	FALSE
FUNG	FALSE
GPOD	FALSE
INSE	FALSE
LABO	FALSE
LEPI	FALSE
MANG	TRUE
MNRL	FALSE
NEMA	FALSE
PALM	TRUE
PLNT	TRUE
PLOI	FALSE
PROT	FALSE
PSED	FALSE
PTER	FALSE
ROTI	FALSE
SEED	FALSE
SPNG	FALSE
SUCC	TRUE
TEAM	FALSE
TRSH	TRUE
UNID	FALSE
UPBR	FALSE
UPHE	FALSE
VACR	FALSE
VASC	TRUE
NA	FALSE
