# Supplementary material for: VegVault dataset: linking global paleo-, and neo-vegetation data with functional traits and abiotic drivers
Source: Sci Data. 2025 Dec 5;12:1923. doi: 10.1038/s41597-025-06176-1 (PMC12680632; doi:10.1038/s41597-025-06176-1)
Supplement: Supplementary file 3 — Table S3 [file 41597_2025_6176_MOESM3_ESM.csv]

chroncontroltype	include	calibrate
Ambrosia rise	FALSE	FALSE
Annual laminations (varves)	TRUE	FALSE
Annual laminations (varves)/Sedimentation rate	TRUE	FALSE
Argon-argon	FALSE	FALSE
Biostratigraphic	FALSE	FALSE
Biostratigraphic, pollen	FALSE	FALSE
Biostratigraphic, pollen, Allerød/Younger Dryas	FALSE	FALSE
Biostratigraphic, pollen, Older Dryas/Allerød	FALSE	FALSE
Biostratigraphic, pollen, Oldest Dryas/Bølling	FALSE	FALSE
Biostratigraphic, pollen, Pleniglacial/Meiendorf	FALSE	FALSE
Biostratigraphic, pollen, Younger Dryas/Holocene	FALSE	FALSE
Biostratigraphic, pollen, regional	FALSE	FALSE
Collection date	TRUE	FALSE
Core bottom	FALSE	FALSE
Core top	TRUE	FALSE
Core top, estimated	TRUE	FALSE
Cultural	FALSE	FALSE
Deglaciation	FALSE	FALSE
European settlement horizon	FALSE	FALSE
Event stratigraphic	FALSE	FALSE
Extrapolated	FALSE	FALSE
Geochronologic	FALSE	FALSE
Geologic time scale	FALSE	FALSE
Geologic time-scale boundary	FALSE	FALSE
Guess	TRUE	FALSE
Heeb & Welten (1972) pollen boundary	FALSE	FALSE
Heinrich stadials	FALSE	FALSE
Historical documentation	TRUE	FALSE
Historical fire	TRUE	FALSE
IDW-2d Picea decline	FALSE	FALSE
IDW-2d Ulmus decline	FALSE	FALSE
Infrared Stimulated Luminescence (IRSL)	FALSE	FALSE
Interpolated	FALSE	FALSE
Introduced Pinus rise	FALSE	FALSE
Isotopic excursion	FALSE	FALSE
Lead-210	TRUE	FALSE
Marine isotope stage boundary	FALSE	FALSE
Marine isotope stage event	FALSE	FALSE
Marine isotope stages	FALSE	FALSE
Optically stimulated luminescence	TRUE	FALSE
Other absolute dating methods	FALSE	FALSE
Other dating methods	FALSE	FALSE
Oxygen-18	TRUE	FALSE
Palaeomagnetic	TRUE	FALSE
Picea decline	FALSE	FALSE
Pre-EuroAmerican settlement horizon	FALSE	FALSE
Quaternary event classification	FALSE	FALSE
Radiocarbon	TRUE	TRUE
Radiocarbon, average of two or more dates	TRUE	TRUE
Radiocarbon, calibrated	TRUE	FALSE
Radiocarbon, calibrated from calendar years	TRUE	FALSE
Radiocarbon, calibrated, Bayesian modelled	TRUE	FALSE
Radiocarbon, infinite	TRUE	FALSE
Radiocarbon, reservoir correction	TRUE	TRUE
Salsola rise	FALSE	FALSE
Section top	TRUE	FALSE
Sediment stratigraphic	FALSE	FALSE
Stratigraphic	FALSE	FALSE
Tephra	TRUE	FALSE
Tsuga decline	FALSE	FALSE
Uranium-series	TRUE	FALSE
W.O. van der Knaap pollen boundary	FALSE	FALSE
Welten (1982) pollen boundary	FALSE	FALSE
